# Supplementary material for: Micronutrient Status in Patients with Severe Obesity Before and After Laparoscopic Sleeve Gastrectomy
Source: Nutrients. 2024 Dec 20;16(24):4386. doi: 10.3390/nu16244386 (PMC11678899; doi:10.3390/nu16244386)
Supplement: Supplementary file 1 [file nutrients-16-04386-s001.zip]

Archive with 1 entries (1 files):
- nutrients-3322989-supplementary.pdf
